# Supplementary material for: A Noncanonical Auxin-Sensing Mechanism Uncovered by Screening the Auxin Response Factor 3 Interacting Proteins in Tomato
Source: Int J Mol Sci. 2026 Jan 26;27(3):1227. doi: 10.3390/ijms27031227 (PMC12897879; doi:10.3390/ijms27031227)
Supplement: Supplementary file 1 [file ijms-27-01227-s001.zip]

Archive with 1 entries (1 files):
- ijms-4104906-supplementary.pdf
